# Supplementary material for: Maximizing Small Biopsy Patient Samples: Unified RNA-Seq Platform Assessment of over 120,000 Patient Biopsies
Source: J Pers Med. 2022 Dec 22;13(1):24. doi: 10.3390/jpm13010024 (PMC9866839; doi:10.3390/jpm13010024)
Supplement: Supplementary file 1 [file jpm-13-00024-s001.zip]

Archive with 3 entries (3 files):
- Supplemental Figure S1.pdf
- Supplemental file 1_ All filtered fusions.xlsx
- Supplemental file 2_Percepta GA_LOH.xlsx
