# Supplementary material for: Maximizing Small Biopsy Patient Samples: Unified RNA-Seq Platform Assessment of over 120,000 Patient Biopsies
Source: J Pers Med. 2022 Dec 22;13(1):24. doi: 10.3390/jpm13010024 (PMC9866839; doi:10.3390/jpm13010024)
Supplement: Supplementary file 1 [file jpm-13-00024-s001.zip › Supplemental file 2_Percepta GA_LOH.xlsx]

## Sheet: Percepta_GA_LOH
sample	label	LOH score																							SNV/Indel*	CNV*
		Chr1	Chr2	Chr3	Chr4	Chr5	Chr6	Chr7	Chr8	Chr9	Chr10	Chr11	Chr12	Chr13	Chr14	Chr15	Chr16	Chr17	Chr18	Chr19	Chr20	Chr21	Chr22	Genome
1080632F	Malignant	0.091	0.093	0.33	0.107	0.453	0.276	0.073	0.494	0.636	0.069	0.225	0.669	0.114	0.09	0.539	0.099	0.313	0.741	0.597	0.144	0.611	0.19	0.24	MAP2K2:p.Q60P
1100311F	Malignant	0.306	0.534	0.267	0.083	0.408	0.352	0.152	0.111	0.58	0.093	0.298	0.111	0.179	0.1	0.078	0.211	0.117	0.26	0.241	0.2	0.143	0.178	0.231
WIL011-TBNA-B	Malignant	0.039	0.065	0.264	0.597	0.357	0.171	0.085	0.053	0.667	0.051	0.395	0.326	0.667	0.058	0.655	0.674	0.651	0.033	0.608	0.034	0.02	0.614	0.209	KRAS:p.G12A; KRAS:p.G12D	CCND1 amplification
1114550F	Malignant	0.414	0.07	0.458	0.551	0.397	0.238	0.183	0.076	0.515	0.047	0.219	0.395	0.596	0.052	0.321	0.021	0.191	0.045	0.112	0.045	0.038	0.041	0.203		MYC amplification
1071130F	Malignant	0.078	0.105	0.203	0.055	0.294	0.289	0.124	0.127	0.104	0.062	0.364	0.491	0.468	0.137	0.385	0.164	0.184	0.145	0.595	0.303	0.108	0.19	0.197	KRAS:p.G13C
1111140F	Malignant	0.642	0.066	0.509	0.529	0.051	0.253	0.652	0.078	0.313	0.223	0.062	0.088	0.038	0.116	0.56	0.05	0.103	0.05	0.106	0.05	0.467	0.45	0.197	KRAS:p.G12D
WIL011-BB	Malignant	0.053	0.052	0.244	0.519	0.325	0.129	0.082	0.069	0.707	0.027	0.415	0.309	0.562	0.08	0.617	0.689	0.657	0.107	0.633	0.025	0.023	0.708	0.189	KRAS:p.G12A; KRAS:p.G12D	CCND1 amplification
1072997F	Malignant	0.167	0.181	0.205	0.402	0.353	0.246	0.195	0.16	0.57	0.21	0.091	0.132	0.557	0.082	0.056	0.155	0.095	0.049	0.236	0.046	0.19	0.085	0.189
1119715F	Malignant	0.077	0.08	0.118	0.077	0.306	0.269	0.055	0.289	0.06	0.186	0.089	0.548	0.339	0.409	0.113	0.316	0.145	0.225	0.494	0.049	0.025	0.525	0.186	KRAS:p.G12C	FGFR1 amplification
1119015F	Malignant	0.241	0.218	0.252	0.193	0.364	0.085	0.112	0.293	0.136	0.096	0.07	0.058	0.058	0.482	0.15	0.117	0.181	0.208	0.136	0.142	0.415	0.049	0.17
1069686F	Malignant	0.097	0.069	0.08	0.093	0.435	0.232	0.059	0.264	0.121	0.083	0.067	0.093	0.038	0.296	0.562	0.07	0.26	0.407	0.255	0.191	0.129	0.699	0.169	KRAS:p.G12C
1072996F	Malignant	0.116	0.154	0.226	0.323	0.394	0.135	0.212	0.158	0.607	0.272	0.078	0.145	0.697	0.032	0.041	0.2	0.102	0.042	0.075	0.057	0.293	0.068	0.164
1092830F	Malignant	0.172	0.066	0.25	0.078	0.204	0.067	0.503	0.167	0.637	0.155	0.068	0.119	0.333	0.146	0.09	0.065	0.156	0.218	0.11	0.106	0.041	0.127	0.156	EGFR:p.G719C
110449A3	Malignant	0.079	0.083	0.324	0.431	0.052	0.048	0.055	0.19	0.068	0.066	0.088	0.335	0.061	0.06	0.05	0.119	0.53	0.314	0.338	0.242	0.098	0.056	0.151	ERBB2:p.Y772_A775dupYVMA
122830A1	Malignant	0.074	0.06	0.068	0.068	0.152	0.219	0.13	0.253	0.406	0.098	0.077	0.049	0.057	0.121	0.096	0.048	0.659	0.306	0.387	0.096	0.133	0.066	0.15	ERBB2:p.Y772_A775dupYVMA	MYC amplification
1071188F	Malignant	0.357	0.051	0.142	0.157	0.163	0.213	0.122	0.129	0.025	0.224	0.158	0.134	0.188	0.167	0.098	0.222	0.079	0.151	0.067	0.061	0.197	0.206	0.15
1080168F	Malignant	0.189	0.121	0.235	0.167	0.197	0.061	0.07	0.124	0.241	0.09	0.107	0.099	0.272	0.16	0.042	0.14	0.286	0.197	0.201	0.125	0.211	0.048	0.15
1111139F	Malignant	0.366	0.093	0.243	0.266	0.075	0.15	0.371	0.099	0.165	0.11	0.055	0.077	0.057	0.058	0.302	0.071	0.085	0.071	0.074	0.095	0.233	0.216	0.146	KRAS:p.G12D
1163782F	Malignant	0.123	0.074	0.064	0.189	0.095	0.057	0.13	0.101	0.333	0.185	0.094	0.077	0.348	0.284	0.326	0.107	0.193	0.222	0.189	0.091	0.07	0.312	0.143	EGFR:p.L858R
WIL009-TBNA-A	Malignant	0.094	0.127	0.116	0.132	0.148	0.118	0.09	0.361	0.144	0.156	0.076	0.081	0.136	0.067	0.042	0.178	0.359	0.284	0.209	0.024	0.211	0.047	0.14
1100307F	Malignant	0.087	0.083	0.246	0.05	0.07	0.067	0.053	0.133	0.235	0.031	0.116	0.052	0.427	0.384	0.072	0.397	0.185	0.022	0.234	0.051	0.494	0.37	0.139
BS0147	Malignant	0.079	0.08	0.15	0.077	0.127	0.294	0.054	0.152	0.261	0.089	0.332	0.114	0.125	0.105	0.034	0.046	0.125	0.043	0.365	0.053	0.073	0.052	0.135	MET:p.T1010I; KRAS:p.G13D
1071196F	Malignant	0.083	0.068	0.068	0.268	0.135	0.114	0.275	0.3	0.211	0.085	0.22	0.183	0.101	0.115	0.035	0.176	0.041	0.214	0.069	0.227	0.057	0.297	0.133	EGFR:p.E746_A750delELREA
1163783F	Malignant	0.089	0.073	0.096	0.133	0.098	0.037	0.162	0.116	0.336	0.177	0.096	0.129	0.306	0.28	0.229	0.111	0.127	0.149	0.215	0.069	0.056	0.123	0.131	EGFR:p.L858R
1072831F	Malignant	0.08	0.159	0.119	0.133	0.108	0.066	0.057	0.093	0.098	0.082	0.234	0.073	0.218	0.211	0.085	0.118	0.212	0.075	0.203	0.078	0.568	0.4	0.128	KRAS:p.G12D
KRI018-TBNA-A	Malignant	0.067	0.106	0.159	0.064	0.043	0.172	0.079	0.116	0.346	0.063	0.318	0.168	0.091	0.068	0.021	0.06	0.084	0.108	0.162	0.238	0.371	0.384	0.128	KRAS:p.G12C
1119675F	Malignant	0.109	0.053	0.199	0.066	0.438	0.125	0.113	0.073	0.096	0.042	0.265	0.059	0.423	0.095	0.044	0.075	0.638	0.151	0.064	0.056	0.032	0.028	0.126	PIK3CA:p.H1047R
1073066F	Malignant	0.072	0.068	0.213	0.052	0.202	0.086	0.075	0.34	0.358	0.094	0.091	0.055	0.237	0.083	0.08	0.182	0.13	0.338	0.061	0.084	0.143	0.282	0.124	EGFR:p.L858R
WIL011-TBNA-A	Malignant	0.048	0.051	0.163	0.205	0.176	0.099	0.066	0.031	0.254	0.014	0.28	0.156	0.28	0.056	0.308	0.305	0.379	0.033	0.227	0.043	0	0.258	0.122	KRAS:p.G12A; KRAS:p.G12D	CCND1 amplification
WIL036-TBNA-B	Malignant	0.229	0.232	0.16	0.508	0.055	0.027	0.209	0.043	0.512	0.041	0.033	0.034	0.1	0.088	0.075	0.092	0.129	0.103	0.079	0.053	0.034	0.025	0.121	PIK3CA:p.H1047R	PIK3CA amplification
1072932F	Malignant	0.071	0.048	0.483	0.043	0.061	0.17	0.053	0.525	0.073	0.037	0.072	0.109	0.098	0.089	0.087	0.08	0.502	0.105	0.055	0.043	0.091	0.048	0.12	ERBB2:p.Y772_A775dupYVMA	ERBB2 amplification
1071204F	Malignant	0.292	0.121	0.107	0.112	0.088	0.428	0.03	0.044	0.042	0.048	0.083	0.089	0.247	0.062	0.065	0.026	0.072	0.041	0.244	0.075	0.135	0.144	0.12	KRAS:p.Q61H
126351C2	Malignant	0.111	0.074	0.289	0.242	0.079	0.097	0.082	0.058	0.244	0.149	0.087	0.067	0.235	0.073	0.23	0.079	0.052	0.277	0.131	0.098	0.07	0.065	0.118	EGFR:p.E746_R748; EGFR:p.A750P
1167047F	Malignant	0.197	0.139	0.073	0.109	0.178	0.199	0.06	0.113	0.102	0.257	0.042	0.068	0.329	0.081	0.059	0.049	0.141	0.022	0.099	0.089	0.023	0.069	0.118
1071259F	Malignant	0.242	0.064	0.097	0.09	0.072	0.132	0.057	0.194	0.071	0.287	0.172	0.065	0.198	0.056	0.087	0.053	0.135	0.118	0.063	0.079	0.222	0.103	0.117	EGFR:p.T790M
KRI002-TBNA-B	Malignant	0.05	0.067	0.207	0.31	0.088	0.083	0.804	0.081	0.08	0.047	0.044	0.043	0.55	0.787	0.092	0.162	0.145	0.04	0.294	0.077	0.149	0.23	0.116
1080254F	Malignant	0.083	0.072	0.147	0.074	0.266	0.079	0.126	0.186	0.252	0.182	0.09	0.064	0.238	0.05	0.056	0.063	0.163	0.038	0.17	0.088	0.022	0.038	0.116		FGFR1 amplification
113255A1	Malignant	0.083	0.066	0.203	0.15	0.191	0.095	0.077	0.164	0.325	0.101	0.104	0.122	0.049	0.111	0.087	0.058	0.19	0.134	0.051	0.136	0.07	0.057	0.115		MYC amplification
1163784F	Malignant	0.099	0.088	0.063	0.145	0.061	0.066	0.114	0.105	0.225	0.109	0.075	0.092	0.333	0.181	0.235	0.079	0.069	0.154	0.195	0.148	0.118	0.097	0.115	EGFR:p.L858R
103873A3	Malignant	0.19	0.093	0.228	0.29	0.055	0.116	0.123	0.036	0.244	0.076	0.155	0.041	0.043	0.065	0.042	0.045	0.107	0.061	0.123	0.061	0.197	0.031	0.114	KRAS:p.G12V
1100299F	Malignant	0.198	0.089	0.068	0.067	0.055	0.096	0.146	0.333	0.022	0.349	0.121	0.043	0.265	0.116	0.034	0.063	0.209	0.046	0.054	0.098	0.078	0.079	0.113	EGFR:p.L858R
1100617F	Malignant	0.04	0.097	0.212	0.083	0.089	0.064	0.084	0.277	0.187	0.095	0.213	0.116	0.077	0.059	0.04	0.138	0.054	0.083	0.082	0.189	0.036	0.293	0.109		CDK4 amplification
124739B1	Malignant	0.077	0.08	0.193	0.071	0.065	0.039	0.145	0.112	0.23	0.152	0.075	0.079	0.04	0.059	0.109	0.134	0.099	0.105	0.215	0.134	0.068	0.073	0.106
KRI009-TBNA-A	Malignant	0.076	0.095	0.066	0.095	0.147	0.104	0.235	0.143	0.083	0.059	0.064	0.074	0.364	0.104	0.139	0.052	0.353	0.1	0.103	0.032	0.214	0	0.103		PDGFRA amplification; KIT amplification
BS0003	Malignant	0.047	0.105	0.098	0.129	0.128	0.161	0.06	0.044	0.176	0.066	0.08	0.053	0.125	0.05	0.054	0.152	0.134	0.255	0.159	0.095	0.168	0.036	0.103
BS0044	Malignant	0.186	0.088	0.067	0.082	0.186	0.103	0.057	0.051	0.218	0.053	0.048	0.055	0.17	0.088	0.082	0.078	0.05	0.195	0.153	0.151	0.044	0.017	0.101
1141566F	Malignant	0.11	0.028	0.129	0.083	0.204	0.075	0.138	0.061	0.058	0.127	0.064	0.125	0.105	0.091	0.058	0.047	0.082	0.221	0.167	0.072	0.203	0.029	0.099	MET:p.T1010I	ERBB2 amplification
KRI012-TBNA-B	Malignant	0.043	0.062	0.06	0.09	0.038	0.132	0.102	0.184	0.079	0.049	0.203	0.101	0.013	0.189	0.172	0.152	0.142	0.094	0.071	0.043	0.22	0.046	0.095	KRAS:p.G12C
1100939F	Malignant	0.103	0.061	0.124	0.062	0.16	0.048	0.199	0.09	0.125	0.11	0.076	0.076	0.088	0.087	0.054	0.051	0.098	0.151	0.077	0.049	0.109	0.065	0.091
1119626F	Malignant	0.081	0.082	0.086	0.124	0.096	0.061	0.052	0.05	0.088	0.091	0.117	0.13	0.092	0.107	0.086	0.096	0.077	0.104	0.079	0.118	0.087	0.113	0.089
1100780F	Malignant	0.062	0.077	0.058	0.096	0.044	0.052	0.03	0.144	0.256	0.059	0.198	0.07	0.402	0.056	0.057	0.044	0.141	0.033	0.144	0.056	0.036	0.032	0.088	KRAS:p.G12C
1135028F	Malignant	0.079	0.101	0.025	0.079	0.085	0.068	0.058	0.305	0.074	0.067	0.074	0.052	0.14	0.045	0.084	0.088	0.121	0.311	0.114	0.099	0.071	0.06	0.088	EGFR:p.G719A; EGFR:p.S768I
1097031F	Malignant	0.067	0.08	0.114	0.123	0.08	0.132	0.089	0.073	0.123	0.067	0.091	0.064	0.267	0.06	0.045	0.092	0.067	0.074	0.084	0.068	0.058	0.087	0.087	PIK3CA:p.E545K
BS0054	Malignant	0.068	0.054	0.074	0.027	0.086	0.076	0.035	0.139	0.11	0.079	0.099	0.127	0.137	0.02	0.204	0.069	0.155	0.047	0.069	0.05	0.062	0.194	0.085	EGFR:p.L747_P753delinsS	CDK4 amplification
KRI013-TBNA-B	Malignant	0.114	0.06	0.193	0.614	0.048	0.063	0.052	0.026	0.04	0.029	0.1	0.059	0.169	0.071	0.059	0.024	0.128	0.045	0.137	0.029	0.01	0.067	0.084
1128149F	Malignant	0.061	0.041	0.063	0.081	0.083	0.2	0.052	0.107	0.053	0.141	0.043	0.279	0.128	0.157	0.041	0.051	0.053	0.021	0.052	0.059	0.012	0.126	0.083
BS0126	Malignant	0.182	0.054	0.091	0.123	0.119	0.049	0.085	0.084	0.153	0.025	0.056	0.038	0.134	0.049	0.064	0.064	0.135	0.118	0.061	0.027	0.013	0.039	0.083	PIK3CA:p.E545K
100631B3	Malignant	0.087	0.034	0.054	0.072	0.04	0.093	0.059	0.13	0.064	0.079	0.058	0.116	0.04	0.102	0.105	0.05	0.177	0.123	0.046	0.112	0.058	0.485	0.083	ERBB2:p.Y772_A775dupYVMA	FGFR1 amplification
1080319F	Malignant	0.092	0.058	0.099	0.102	0.098	0.076	0.07	0.068	0.102	0.076	0.096	0.083	0.06	0.088	0.079	0.068	0.096	0.064	0.072	0.088	0.133	0.051	0.083	EGFR:p.E746_A750delELREA
BS0023	Malignant	0.051	0.047	0.125	0.853	0.282	0.041	0.034	0.051	0.02	0.041	0.081	0.067	0.432	0.034	0.962	0.3	0.086	0.035	0.107	0.773	0.056	0.035	0.081
BS0115	Malignant	0.048	0.044	0.046	0.04	0.24	0.084	0.173	0.053	0.022	0.064	0.058	0.046	0.038	0.129	0.122	0.091	0.074	0.118	0.133	0.031	0.053	0.031	0.08
1099875F	Malignant	0.09	0.048	0.056	0.053	0.137	0.073	0.075	0.088	0.132	0.044	0.061	0.17	0.121	0.182	0.075	0.066	0.055	0.088	0.069	0.056	0.098	0.044	0.08	KRAS:p.G12D
1142251F	Malignant	0.078	0.095	0.111	0.061	0.096	0.065	0.105	0.149	0.051	0.045	0.111	0.057	0.048	0.043	0.063	0.074	0.065	0.011	0.094	0.068	0.084	0.117	0.079
KRI013-TBNA-A	Malignant	0.095	0.07	0.212	0.532	0.036	0.053	0.031	0.028	0.04	0.033	0.088	0.063	0.132	0.021	0.053	0.03	0.111	0.031	0.127	0.009	0.014	0.067	0.076
BS0139	Malignant	0.098	0.059	0.033	0.041	0.066	0.037	0.104	0.078	0.059	0.052	0.081	0.079	0.052	0.136	0.079	0.059	0.075	0.082	0.093	0.196	0.064	0.086	0.075	KRAS:p.G12A
BS0001	Malignant	0.049	0.077	0.056	0.082	0.078	0.081	0.07	0.08	0.068	0.077	0.065	0.071	0.034	0.08	0.119	0.077	0.067	0.091	0.081	0.059	0.155	0.057	0.073
KRI007-TBNA-B	Malignant	0.146	0.022	0.044	0.034	0.095	0.09	0.023	0.036	0.206	0.085	0.043	0.048	0.084	0.056	0.264	0.027	0.048	0.071	0.05	0.191	0.029	0.05	0.072	EGFR:p.G719A; EGFR:p.L861Q
1100597F	Malignant	0.092	0.066	0.036	0.043	0.059	0.036	0.058	0.089	0.05	0.029	0.055	0.053	0.01	0.046	0.558	0.03	0.157	0.333	0.071	0.294	0.06	0.02	0.071	NRAS,CSDE1:p.Q61L
BS0204	Malignant	0.081	0.053	0.141	0.153	0.056	0.05	0.027	0.033	0.041	0.028	0.062	0.138	0.18	0.085	0.057	0.05	0.14	0.027	0.056	0.047	0.062	0.056	0.069
1080515F	Malignant	0.054	0.088	0.123	0.053	0.072	0.078	0.053	0.038	0.08	0.069	0.08	0.04	0.047	0.042	0.09	0.019	0.042	0.087	0.166	0.028	0.066	0.049	0.068	KRAS:p.G12D
BS0129	Malignant	0.082	0.063	0.058	0.051	0.112	0.048	0.09	0.038	0.049	0.045	0.048	0.065	0.062	0.094	0.081	0.053	0.057	0.099	0.103	0.127	0.041	0.03	0.068	KRAS:p.G12A
1073062F	Malignant	0.11	0.05	0.069	0.056	0.06	0.087	0.036	0.051	0.037	0.179	0.058	0.073	0.08	0.066	0.085	0.033	0.057	0.082	0.057	0.029	0.044	0.09	0.067	PIK3CA:p.H1047R
BS0045	Malignant	0.146	0.059	0.047	0.069	0.102	0.051	0.042	0.051	0.121	0.061	0.049	0.012	0.041	0.039	0.034	0.066	0.054	0.09	0.07	0.108	0.042	0.012	0.066
WIL001-TBNA-B	Malignant	0.069	0.042	0.139	0.087	0.045	0.085	0.029	0.068	0.064	0.038	0.05	0.04	0.061	0.048	0.069	0.049	0.092	0.06	0.087	0.05	0.067	0.065	0.065
1080318F	Malignant	0.093	0.09	0.042	0.05	0.024	0.026	0.103	0.026	0	0.115	0.049	0.043	0	0.056	0.148	0.036	0.114	0.077	0.089	0.091	0	0	0.064	EGFR:p.E746_A750delELREA
KRI007-TBNA-A	Malignant	0.107	0.05	0.038	0.048	0.074	0.082	0.04	0.065	0.095	0.043	0.055	0.056	0.039	0.085	0.067	0.047	0.049	0.047	0.049	0.126	0.033	0.036	0.062	EGFR:p.G719A; EGFR:p.L861Q
124196A1	Malignant	0.06	0.087	0.084	0.071	0.061	0.047	0.072	0.045	0.056	0.03	0.082	0.055	0.051	0.065	0.045	0.091	0.05	0.072	0.031	0.087	0.053	0.101	0.062
1158815F	Malignant	0.046	0.052	0.043	0.075	0.097	0.05	0.061	0.029	0.046	0.091	0.057	0.055	0.103	0.041	0.094	0.152	0.059	0.063	0.038	0.07	0.078	0.04	0.061	EGFR:p.L858R
49822A2	Malignant	0.082	0.046	0.035	0.04	0.063	0.05	0.041	0.077	0.051	0.081	0.052	0.062	0.051	0.025	0.065	0.064	0.071	0.086	0.074	0.078	0.034	0.051	0.059
1119794F	Malignant	0.064	0.055	0.06	0.055	0.049	0.056	0.057	0.039	0.073	0.052	0.077	0.066	0.041	0.038	0.054	0.047	0.072	0.054	0.041	0.081	0.058	0.071	0.057
1142250F	Malignant	0.06	0.056	0.033	0.041	0.047	0.043	0.073	0.126	0.035	0.045	0.069	0.048	0.024	0.069	0.063	0.065	0.035	0.059	0.065	0.084	0.066	0.025	0.055
1127684F	Malignant	0.079	0.059	0.033	0.05	0.085	0.04	0.059	0.044	0.057	0.075	0.103	0.03	0.044	0.039	0.052	0.05	0.025	0.027	0.044	0.054	0.016	0.056	0.054
KRI009-TBNA-B	Malignant	0.045	0.05	0.054	0.058	0.085	0.049	0.076	0.049	0.042	0.037	0.027	0.055	0.048	0.041	0.087	0.062	0.089	0.012	0.043	0.053	0.043	0.024	0.053		PDGFRA amplification; KIT amplification
1080320F	Malignant	0	0	0	0	0.333	0	0	0	0	0	0.2	0	0	0	0.143	0	0.5	0	0	0	0	0	0.053	EGFR:p.E746_A750delELREA
111879A1	Malignant	0.058	0.054	0.052	0.036	0.031	0.047	0.04	0.033	0.043	0.055	0.054	0.061	0.08	0.122	0.072	0.046	0.059	0.023	0.062	0.04	0.036	0.026	0.053		CDK4 amplification
KRI012-TBNA-A	Malignant	0.042	0.048	0.033	0.04	0.049	0.056	0.05	0.051	0.056	0.046	0.102	0.039	0.032	0.137	0.06	0.069	0.071	0.048	0.03	0	0.039	0.035	0.052	KRAS:p.G12C
BS0140	Malignant	0.07	0.05	0.044	0.059	0.078	0.03	0.035	0.03	0.066	0.024	0.083	0.072	0.04	0.025	0.05	0.053	0.042	0.062	0.057	0.074	0.008	0.044	0.052	KRAS:p.G12A
BS0125	Malignant	0.071	0.053	0.064	0.088	0.059	0.04	0.038	0.067	0.03	0.037	0.036	0.056	0.047	0.036	0.044	0.047	0.034	0.078	0.054	0.057	0.065	0.018	0.051	PIK3CA:p.E545K
BS0002	Malignant	0.043	0.05	0.037	0.075	0.028	0.061	0.04	0.049	0.064	0.034	0.053	0.073	0.033	0.05	0.087	0.04	0.055	0.086	0.045	0.046	0.022	0.032	0.05
BS0039	Malignant	0.031	0.058	0.045	0.035	0.051	0.056	0.028	0.07	0.088	0.037	0.047	0.045	0.053	0.062	0.064	0.041	0.053	0	0.035	0.06	0.043	0.083	0.048
WIL016-TBNA-A	Malignant	0.051	0.066	0.047	0.066	0.044	0.055	0.028	0.094	0.04	0.059	0.041	0.057	0	0.052	0.05	0.038	0.048	0.015	0.017	0.051	0.068	0.054	0.048
BS0056	Malignant	0.045	0.058	0.056	0.064	0.06	0.052	0.036	0.071	0.049	0.017	0.055	0.043	0.037	0.038	0.03	0.059	0.034	0.039	0.042	0.036	0.091	0.038	0.047
WIL040-TBNA-B	Malignant	0.052	0.052	0.035	0.058	0.051	0.042	0.03	0.048	0.046	0.045	0.033	0.048	0.018	0.059	0.067	0.05	0.044	0.045	0.042	0.041	0.016	0.052	0.045	KRAS:p.G12R
WIL016-TBNA-B	Malignant	0.055	0.036	0.042	0.064	0.025	0.051	0.032	0.071	0.044	0.024	0.049	0.048	0.018	0.065	0.03	0.03	0.031	0.027	0.044	0.047	0.055	0.057	0.043
KRI001-TBNA-A	Malignant	0.043	0.039	0.046	0.042	0.029	0.051	0.023	0.06	0.06	0.039	0.044	0.038	0.035	0.031	0.021	0.033	0.035	0.074	0.038	0.079	0.039	0.089	0.042	PIK3CA:p.H1047R; KRAS:p.G12R
KRI006-TBNA-A	Malignant	0.056	0.04	0.038	0.019	0.04	0.036	0.06	0.014	0.054	0.052	0.049	0.043	0.026	0.031	0.043	0.042	0.038	0.02	0.034	0.027	0	0.057	0.04
BS0101	Benign	0.068	0.056	0.07	0.071	0.081	0.048	0.08	0.034	0.045	0.063	0.064	0.082	0.075	0.07	0.083	0.075	0.055	0.062	0.067	0.069	0.16	0.022	0.065
BS0033	Benign	0.055	0.089	0.048	0.052	0.06	0.065	0.041	0.065	0.057	0.056	0.08	0.078	0.112	0.087	0.042	0.051	0.071	0.049	0.072	0.095	0.043	0.056	0.065
BS0025	Benign	0.047	0.059	0.068	0.063	0.063	0.06	0.062	0.019	0.072	0.04	0.101	0.073	0.088	0.084	0.069	0.026	0.076	0.058	0.07	0.087	0.06	0.033	0.062
BS0028	Benign	0.059	0.069	0.033	0.054	0.032	0.034	0.057	0.094	0.064	0.04	0.061	0.07	0.086	0.087	0.07	0.062	0.061	0.047	0.052	0.099	0.08	0.045	0.059
BS0119	Benign	0.041	0.06	0.071	0.049	0.034	0.084	0.049	0.044	0.054	0.045	0.067	0.07	0.067	0.049	0.065	0.061	0.043	0.051	0.069	0.027	0.08	0.038	0.056
BS0060	Benign	0.047	0.059	0.073	0.087	0.058	0.045	0.056	0.052	0.047	0.051	0.053	0.043	0.062	0.063	0.054	0.06	0.048	0.105	0.035	0.056	0.043	0.049	0.055
BS0032	Benign	0.064	0.074	0.014	0.083	0.047	0.052	0.061	0.048	0.036	0.051	0.069	0.042	0	0.044	0.033	0.024	0.052	0.031	0.044	0.043	0.045	0.063	0.049
BS0020	Benign	0.061	0.052	0.033	0.041	0.02	0.067	0.029	0.054	0.056	0.045	0.045	0.045	0.087	0.058	0.022	0.059	0.052	0.024	0.039	0.052	0.071	0.04	0.047
BS0059	Benign	0.054	0.041	0.045	0.05	0.035	0.045	0.048	0.045	0.03	0.05	0.071	0.055	0.068	0.05	0.053	0.021	0.048	0.016	0.04	0.022	0.029	0.041	0.045
BS0131	Benign	0.044	0.023	0.056	0.062	0.04	0.058	0.059	0.031	0.017	0.029	0.051	0.039	0.058	0.04	0.029	0.045	0.06	0.071	0.033	0.081	0.015	0.068	0.044
BS0111	Benign	0.032	0.054	0.044	0.045	0.053	0.038	0.051	0.036	0.035	0.032	0.042	0.043	0.049	0.05	0.045	0.059	0.052	0.061	0.035	0.067	0.048	0.022	0.044
BS0138	Benign	0.028	0.042	0.034	0.048	0.058	0.049	0.054	0.071	0.052	0.047	0.061	0.043	0.046	0.026	0.023	0.053	0.049	0.034	0.032	0.027	0.069	0.025	0.044
BS0110	Benign	0.052	0.043	0.043	0.047	0.059	0.029	0.039	0.038	0.019	0.054	0.04	0.036	0.048	0.026	0.032	0.033	0.042	0.03	0.058	0.031	0.041	0.032	0.041
BS0029	Benign	0.045	0.046	0.026	0.018	0.033	0.049	0.041	0.056	0.026	0.024	0.044	0.05	0.05	0.081	0.049	0.071	0.026	0.044	0.024	0.036	0.074	0.027	0.04
*: SNV/indel/CNV calls were generated from DNA sequencing data
